# Supplementary material for: Revisiting Genetic Epidemiology with a Refined Targeted Gene Panel for Hereditary Hearing Impairment in the Taiwanese Population
Source: Genes (Basel). 2023 Apr 7;14(4):880. doi: 10.3390/genes14040880 (PMC10137978; doi:10.3390/genes14040880)
Supplement: Supplementary file 1 [file genes-14-00880-s001.zip]

Archive with 1 entries (1 files):
- genes-2290782-supplementary.pdf
